# Supplementary material for: Prophylactic and therapeutic vaccination protects sperm health from Chlamydia muridarum-induced abnormalities
Source: Biol Reprod. 2023 Feb 17;108(5):758–77. doi: 10.1093/biolre/ioad021 (PMC10183362; doi:10.1093/biolre/ioad021)
Supplement: Supplementary_Figure_4_ioad021 [file supplementary_figure_4_ioad021.zip]

Archive with 1 entries (1 files):
- Supplementary_Figure_4_ioad021.tif
